# Supplementary material for: Cell Culture Platforms with Controllable Stiffness for Chick Embryonic Cardiomyocytes
Source: Biomimetics (Basel). 2019 Apr 27;4(2):33. doi: 10.3390/biomimetics4020033 (PMC6630216; doi:10.3390/biomimetics4020033)
Supplement: Supplementary file 1 [file biomimetics-04-00033-s001.zip]

Archive with 9 entries (8 files):
- Suplemental mov 1 cardiomyocytes monolayer contractibility.avi
- __MACOSX/
- __MACOSX/._Suplemental mov 1 cardiomyocytes monolayer contractibility.avi
- Suplemental mov 2 cardiomyocytes monolayer .mp4
- __MACOSX/._Suplemental mov 2 cardiomyocytes monolayer .mp4
- Suplemental mov 4 PDMS130.avi
- __MACOSX/._Suplemental mov 4 PDMS130.avi
- Suplemental mov 3 PDMS110.avi
- __MACOSX/._Suplemental mov 3 PDMS110.avi
